# Supplementary material for: Effect of cognitive behavioral therapy program on mental health status among medical student in Palestine during COVID pandemic
Source: BMC Psychiatry. 2022 May 2;22:310. doi: 10.1186/s12888-022-03915-1 (PMC9060416; doi:10.1186/s12888-022-03915-1)
Supplement: Supplementary file 1 — Additional file 1. [file 12888_2022_3915_MOESM1_ESM.xlsx]

## Sheet: Sheet1
Gender	Pre.I.Q.1	Pre.I.Q.2	Pre.I.Q.3	Pre.I.Q.4	Pre.I.Q.5	Pre.I.Q.6	Pre.I.Q.7	Pre.I.Q.8	Pre.I.Q.9	Pre.I.Q.10	Pre.I.Q.11	Pre.I.Q.12	Post.I.Q.1	Post.I.Q.2	Post.I.Q.3	Post.I.Q.4	Post.I.Q.5	Post.I.Q.6	Post.I.Q.7	Post.I.Q.8	Post.I.Q.9	Post.I.Q.10	Post.I.Q.11	Post.I.Q.12
1	1	1	2	1	2	1	3	2	2	0	0	1	0	0	1	0	1	1	1	0	0	0	0	1
1	0	2	1	0	2	1	0	1	3	1	2	1	0	0	0	0	1	0	1	0	1	0	0	1
1	3	2	2	1	3	0	2	2	1	0	0	1	2	2	2	1	3	2	2	2	2	2	1	2
1	2	2	1	1	2	1	2	1	2	1	0	1	1	0	1	0	1	1	0	0	1	0	0	0
1	1	2	2	0	2	1	2	1	2	1	0	2	0	1	0	0	0	1	0	0	1	0	1	0
1	2	0	2	1	2	0	1	1	1	0	0	1	1	1	0	0	1	1	1	0	1	0	0	1
1	2	2	2	1	2	2	2	1	1	0	0	3	0	1	0	0	1	0	1	0	1	0	1	1
1	2	1	1	1	2	2	2	0	2	2	1	1	1	1	0	0	2	2	0	2	2	2	1	2
2	2	0	1	1	2	1	3	0	2	0	0	1	1	0	1	1	1	0	1	1	1	0	0	1
2	3	2	2	3	3	3	3	3	3	3	3	2	1	2	1	0	2	2	2	0	1	1	0	0
2	1	1	2	2	3	3	3	0	1	3	0	2	1	1	2	1	2	2	2	2	3	2	2	2
2	3	3	3	1	2	1	2	1	2	0	0	1	3	2	2	2	3	2	2	2	2	0	0	2
2	3	3	2	3	3	2	3	3	3	3	2	3	2	3	2	2	3	2	2	2	3	2	2	2
2	1	0	1	1	1	1	2	1	1	0	0	2	1	1	2	1	2	2	2	2	3	2	2	2
2	1	2	0	1	3	2	1	1	1	0	0	1	0	1	0	0	1	0	0	0	1	0	0	1
2	0	2	1	2	3	2	1	1	3	2	3	1	1	0	1	1	0	0	2	1	1	2	2	2
2	2	0	3	3	3	3	3	3	3	3	3	2	1	1	2	2	3	2	2	2	2	2	2	2
2	2	1	1	1	2	2	1	1	2	1	1	1	2	2	1	2	2	2	2	1	2	1	1	2
2	2	2	1	1	3	1	2	1	2	1	1	2	0	1	0	0	1	1	1	0	1	0	0	1
2	2	2	3	3	2	3	2	2	3	3	2	2	0	0	1	1	2	2	1	0	2	2	3	0
2	2	0	3	0	3	3	2	1	2	1	1	3	0	1	0	1	1	0	0	0	1	0	0	1
2	1	2	1	1	2	2	2	1	3	1	2	2	0	1	0	0	1	1	0	0	1	0	0	0
2	2	1	2	1	2	2	2	2	1	0	0	1	0	0	1	0	2	2	2	1	2	1	1	1
2	2	1	2	2	3	1	1	2	3	1	1	2	0	1	0	0	1	1	0	0	1	0	0	1
2	1	0	3	2	2	1	2	1	2	0	0	1	1	1	1	1	2	1	2	1	1	0	0	2
2	1	2	1	2	3	2	2	2	3	2	2	2	2	1	2	2	3	2	2	2	3	1	1	3
2	2	1	2	2	3	2	3	3	3	2	2	3	1	1	2	2	3	2	2	2	2	2	2	2
2	2	1	1	2	1	2	1	2	3	3	2	1	0	1	1	0	1	1	2	0	1	0	0	2
2	2	0	1	1	1	2	3	0	3	0	0	3	1	1	1	1	1	0	1	1	1	1	1	0
2	2	3	2	2	3	1	3	2	2	3	3	2	1	0	1	1	2	1	2	1	1	1	2	1
2	2	2	2	3	3	1	3	2	2	2	2	2	1	0	1	0	1	1	1	1	1	0	0	1
2	2	1	3	3	2	2	3	3	3	2	3	2	1	0	0	2	3	1	2	2	2	0	0	1
2	2	3	3	2	3	2	3	2	3	1	2	2	0	1	0	0	1	1	0	0	1	0	1	0
2	2	3	2	2	3	2	3	2	3	2	1	2	0	1	0	0	1	1	1	0	1	0	0	0
2	1	2	1	1	1	2	3	3	3	2	2	2	2	1	1	1	2	1	1	1	2	1	1	1
2	3	2	3	3	2	3	3	3	3	3	3	2	2	1	3	2	3	2	2	2	3	2	3	2
2	2	3	2	2	3	3	2	3	3	2	3	2	2	3	3	1	3	3	2	2	3	3	3	2
2	2	3	2	2	3	3	2	3	3	2	3	2	3	3	3	3	3	3	2	3	3	3	3	2
2	2	2	1	2	2	1	1	1	2	2	1	1	3	3	1	1	3	3	3	1	3	0	0	3
2	2	1	1	1	2	2	1	1	2	1	1	1	2	3	2	3	2	3	2	2	3	1	1	3
2	2	2	2	1	3	3	2	2	3	2	1	2	3	3	3	3	3	3	2	3	3	3	3	2
2	1	0	3	2	2	1	2	1	2	0	0	1	3	0	2	3	3	2	3	3	3	3	2	2
2	3	1	3	1	3	1	3	1	3	1	3	0	3	3	3	2	3	2	3	3	3	2	2	2
2	2	1	2	1	3	2	3	1	2	2	0	2	3	3	2	2	3	3	3	3	3	3	3	2
2	2	2	1	1	3	1	2	1	2	1	1	2	3	1	1	2	3	1	2	1	3	0	0	3
2	3	1	3	0	3	3	3	2	3	3	3	3	3	2	3	3	3	3	2	2	3	2	0	2
2	3	1	3	2	3	2	3	2	3	2	2	2	2	3	2	2	3	3	3	2	3	3	3	3
2	0	2	1	1	2	0	1	3	2	0	1	2	1	1	1	1	2	2	2	1	2	0	0	1
2	2	1	2	2	3	2	3	3	3	2	2	3	2	1	2	2	3	2	3	2	2	2	0	2
2	2	3	1	1	3	3	2	0	3	1	0	2	1	1	1	0	2	2	2	1	2	0	0	1
2	3	3	3	3	3	3	3	3	3	3	3	2	3	3	2	3	3	3	2	3	3	3	2	3
2	1	2	1	1	3	1	2	1	3	0	0	1	1	0	0	0	2	1	2	0	3	1	0	0
2	2	0	3	1	3	3	2	3	3	2	2	1	2	1	2	2	3	2	3	2	2	2	0	2
2	3	2	1	1	3	3	3	3	3	3	3	1	2	1	2	1	3	1	2	2	3	0	0	3
2	1	0	0	1	3	1	3	1	1	2	2	1	3	2	3	3	3	3	2	2	3	2	0	2
2	1	0	3	2	2	1	3	1	2	2	0	1	1	1	2	1	2	1	1	1	3	1	1	2
2	0	2	3	2	2	2	3	2	3	3	3	3	2	1	2	2	3	2	2	2	3	2	0	2
2	3	3	2	2	3	2	3	2	3	1	1	3	2	0	3	2	1	1	2	1	2	2	2	2
2	2	1	3	1	2	0	0	1	1	0	0	1	2	0	2	2	1	1	2	2	2	2	2	2
1	2	1	1	1	2	2	3	1	2	2	0	1	2	2	2	2	3	2	2	2	2	3	2	2
1	2	2	2	1	2	2	2	1	1	0	0	3	2	3	2	2	3	3	2	2	3	2	1	3
1	2	2	1	1	2	2	2	1	2	2	1	2	2	2	3	2	3	0	2	2	3	2	2	1
1	2	2	3	3	3	1	1	0	2	3	0	1	3	1	2	2	3	2	3	2	3	2	2	2
1	1	1	3	3	3	3	3	3	3	3	3	2	2	2	2	2	3	2	2	2	2	1	0	0
1	1	1	2	1	2	1	3	2	2	0	0	1	2	1	2	2	3	2	2	2	2	2	2	2
1	1	2	1	0	3	0	2	0	2	0	0	2	0	1	1	0	2	1	1	1	1	0	0	2
